# Supplementary material for: Re-evaluating the phylogenetic relationships of zosterophylls with a comprehensively sampled dataset and a combination of traditional and new alternative methods
Source: Ann Bot. 2025 Jul 10;137(6):1624–45. doi: 10.1093/aob/mcaf146 (PMC13274996; doi:10.1093/aob/mcaf146)
Supplement: mcaf146_Supplementary_Data [file mcaf146_supplementary_data.zip]

Archive with 5 entries (5 files):
- ClaisseEtAl2024_SupplDataSheet1.xlsx
- ClaisseEtAl2024_SupplDataSheet2.nex
- ClaisseEtAl2024_SupplDataSheet3.xlsx
- ClaisseEtAl2024_supplinfo_R2.docx
- mcaf146_Supplementary_Data.zip
