# Supplementary material for: Re-evaluating the phylogenetic relationships of zosterophylls with a comprehensively sampled dataset and a combination of traditional and new alternative methods
Source: Ann Bot. 2025 Jul 10;137(6):1624–45. doi: 10.1093/aob/mcaf146 (PMC13274996; doi:10.1093/aob/mcaf146)
Supplement: mcaf146_Supplementary_Data [file mcaf146_supplementary_data.zip › ClaisseEtAl2024_SupplDataSheet1.xlsx]

## Sheet: Sheet1
	Rooting system: positively geotropic axes	K-branching or H-branching	Branching type of erect axes	Branching pattern of erect axes	Branching angle	Circinate axis tip	Subaxillary branching	Emergences	Emergences: localisation	Emergences: biseriate arangement	Glandular structure on emergences	Sporangium: emergences, position	Emergences: shape	Sporangium: position on sporophyte axis.	Lateral sporangium attachement: cauline	Sporangium stalk size: relative to sporangium size	Sporangium stalk stoutness (l/w)	Vascular bundle supplying sporangium	Sporangial stalk orientation	Sporangium: shape	Sporangium symmetry	Sporangium: dorsiventral flattening	Sporangium: dehiscence: type	Sporangium: dehiscence: thickening line	Sporangium: valve: size	Sporangium: attitude	Sporangia: paired	Sporangium: distribution by order of branching	Sporangium: grouping	Sporangium: grouping: distribution	Sporangium: density in groups	Strobilus: position	Sporangium: distribution along axis	Sporangia distributed in rows: number of rows	Sporangia distributed in rows: sporangiotaxis	Leaves	Spore size	Protostele: shape	Pattern of primary xylem maturation	Metaxylem: secondary wall thickening pattern	Metaxylem pitting: type	Sterome
Rhynia	0	0	0	1	0	0	0	0	-	-	-	-	-	0	-	-	-	1	-	1	0	-	?	?	?	-	0	0	-	-	-	-	-	-	-	0	0	0	3	2	0	0
Aglaophyton	0	0	0	1	0	0	0	0	-	-	-	-	-	0	-	-	-	1	-	1	0	-	1	0	-	-	0	0	-	-	-	-	-	-	-	0	0	0	0	0	-	0
Adoketophyton	0	1	1	1	0	1	0	0	-	-	-	-	-	1	1	0	0	?	0	0	1	1	0	0	0	1	0	0	1	0	1	0	1	1	0	0	?	0	1	2	2	1
Barinophyton	?	?	1	0	0	?	0	0	-	-	-	-	-	1	1	0	-	?	1	3	?	0	?	?	?	0	0	0	1	0	1	1	1	2	1	0	1	1	2	2	2	?
Omniastrobus	?	?	?	?	?	?	?	0	-	-	-	-	-	1	1	0	-	?	1	3	?	0	?	?	?	0	0	?	1	0	1	1	1	2	1	0	1	?	?	?	?	?
Protobarinophyton	?	?	1	0	0	?	0	0	-	-	-	-	-	1	1	0	-	?	1	3	?	0	?	?	?	0	0	0	1	0	1	0&1	1	2	1	0	1	?	?	?	?	?
Anisophyton	1	0	1	1	0	1	1	1	0	0	1	-	0	1	0	1	0	?	0	2	1	0	0	?	0	?	0	1	0	-	-	-	-	-	-	0	?	?	?	?	?	?
Baoyinia	?	?	?	?	?	?	?	0	-	-	-	-	-	1	0	1	0	1	0	1	1	0	0	0	0	1	0	?	0&1	0	1	?	0	-	-	0	?	?	?	?	?	?
Bathurstia	1	1	0	0	0	1	0	1	0	1	0	-	1	1	0	0	-	?	-	2	1	1	0	0	0	0	0	0	1	0	1	1	1	2	1	0	0	?	?	?	?	?
Craswallia	?	?	?	?	?	?	0	0	-	-	-	-	-	1	0	1	1	?	0	1	0	0	0	1	0	1	0	-	0	-	-	?	?	?	?	0	?	?	?	?	?	?
Crenaticaulis	1	0	1	?	0	1	1	1	1	1	0	-	0	1	0	1	1	?	0	2	1	0	0	0	1	1	0	1	1	1	0	-	1	0	0&1	0	?	1	2	2	2	1
Deheubarthia	1	0	1	1	0	1	1	1	0	0	0	-	0	1	0	1	0	?	0	2	1	1	0	0	0	1	0	1	1	?	0	-	1	0	0&1	0	?	1	2	2	2	0
Demersatheca	?	?	?	?	?	?	?	0	-	-	-	-	-	1	0	0	-	?	-	0	1	1	0	0	0	1	0	?	1	0	1	?	1	1	0	0	?	?	?	?	?	?
Discalis	0	1	2	2	-	1	0	1	1	0	1	1	0	1	0	2	1	?	0	0	1	1	0	1	0	1	0	0	0	-	-	-	0	-	-	0	0	?	?	2	2	?
Distichophytum	?	?	0	?	1	0	0	0	-	-	-	-	-	1	0	1	0	?	0	0	1	0	0	0	0	1	0	0	1	0	1	1	1	2	1	0	0	?	?	?	?	?
Euthursophyton	?	?	1	1	0	1	0	1	?	0	0	?	0	?	?	?	?	?	?	?	?	?	?	?	?	?	?	?	?	?	?	?	?	?	?	0	?	1	2	2	2	1
Forania	0	?	1	0	0&1	1	0	1	0	1	1	-	0	1	0	1	?	?	0	2	1	1	0	1	0	1	0	1	0	-	-	-	0	-	-	0	?	?	?	2	2	?
Gosferia	?	?	?	?	?	1	?	0	-	-	-	-	-	1	0	2	1	?	0	2	1	1	0	0	0	1	0	?	0	-	-	-	?	-	-	0	?	?	?	?	?	?
Gosslingia	?	0	1	1	0	1	1	0	-	-	-	-	-	1	0	1	1	?	1	2	1	1	0	1	0	0	0	1	1	1	0	-	1	0	0&1	0	0	1	2	2	2	1
Guangnania	1	1	1	0	1	0	0	0	-	-	-	-	-	1	0	1	1	?	0	1	1	1	0	1	1	1	0	0	1	0	1	0&1	0	-	-	0	?	?	?	?	?	?
Gumuia	0	1	2	2	-	0	0	0	-	-	-	-	-	1	0	0&1	0	?	1	0	1	1	0	1	0	0	0	0	0	-	-	-	0	-	-	0	0	?	?	?	?	?
Gutzeitia	?	?	0	?	0	?	0	0	-	-	-	-	-	1	0	1	?	?	?	0	1	1	?	?	?	?	0	0	1	0	1	1	0	-	-	0	1	?	?	?	?	?
Hicklingia	?	0	1	?	0	0	0	0	-	-	-	-	-	1	0	1&2	0&1	?	0	0	1	0	0	0	0	1	0	1	1	?	0	?	0	-	-	0	?	?	?	?	?	?
Konioria	?	?	0	?	0	1	0	1	1	0	0	1	0	1	0	1	0	?	0	2	1	1	0	0	0	1	0	1	0	-	-	-	-	-	-	0	?	1	2	2	2	1
Macivera	?	?	1	0	0	0	0	0	-	-	-	-	-	1	0	0	-	?	-	1	1	1	0	0	0	1	0	0	1	0	1	0&1	0	-	-	0	0	?	?	?	?	?
Margophyton	?	?	1	1	0	0	1	1	0	0	0	-	0	1	0	?	?	?	1	0	0	?	0	?	0	?	0	1	0	-	-	-	-	-	-	0	?	1	2	2	2	?
Odonax	?	1	0	1	1	1	1	1	1	0	0	0	0	1	0	1	0	?	0	2	1	1	0	0	0	1	0	1	1	0&1	1	1	1	2	0&1	0	?	?	?	?	?	?
Oricilla	?	?	?	0	1	1	0	0	-	-	-	-	-	1	0	1	0	?	1	2	1	1	0	1	0	0	0	1	1	1	0	-	1	0	0	0	0	?	?	?	?	?
Ornicephalum	?	?	?	?	?	?	?	0	-	-	-	-	-	1	0	2	1	?	0	0	1	0	0	0	1	2	0	?	1	0	0	?	0	-	-	0	?	?	?	?	?	?
Ramoferis	?	?	0	1	0	0	0	0	-	-	-	-	-	1	0	1	1	?	0	0	1	1	0	0	0	1	0	1	1	0&1	1	1	0	-	-	0	0	?	?	?	?	?
Sawdonia	1	1	1	0	1	1	0	1	1	0	1	0	0	1	0	1	0&1	?	1	0	1	1	0	?	1	1	0	1	1	1	0	-	1	0	0&1	0	0	1	2	2	2	0
Serrulacaulis	0	?	0	0	0	1	0	1	0	1	0	-	1	1	0	1	0	?	1	2	1	1	0	1	1	1	0	?	1	1	0	-	1	0	1	0	0	?	?	2	2	?
Sichuania	?	?	?	?	?	?	?	0	-	-	-	-	-	1	0	2	1	1	0	0	1	1	0	1	0	1	0	?	1	0	0	?	0	-	-	0	?	?	?	?	?	?
Tarella	?	1	?	?	?	1	0	0	-	-	-	-	-	1	0	1	0	?	1	2	1	1	0	0	0	0	0	1	1	1	0	-	1	0	1	0	0	?	?	?	?	0
Thrinkophyton	?	?	1	0	0	1	1	0	-	-	-	-	-	1	0	1	1	?	1	2	1	1	0	1	0	1	0	1	1	1	0	-	1	0	1	0	?	1	2	2	2	0
Trichopherophyton	?	?	?	?	?	1	?	0	-	-	-	-	-	1	0	0	-	?	-	2	1	?	0	0	1	1	0	?	?	?	?	?	?	?	?	0	0	0	2	2	2	0
Ventarura	0	?	0	?	1	?	0	0	-	-	-	-	-	1	0	0	-	1	-	0	1	1	0	1	2	0&1	0	?	1	0	1	?	1	0	1	0	0	0	2	2	2	0
Xitunia	?	?	?	?	?	?	?	1	2	?	0	0	0	1	0	1	1	?	0	0	1	1	0	0	1	1	0	?	1	0	1	?	0	-	-	0	?	?	?	?	?	?
Zosterophyllum	0	1	1	0	1	0	0	0	-	-	-	-	-	1	0	1	0&1	1	0	2	1	1	0	0	0	1	0	0	1	0	0&1	0&1	0	-	-	0	0	?	2	2	2	?
Asteroxylon	1	1	1	1	0	0	0	0	-	-	-	-	-	1	0	1	1	1	0	2	1	1	0	0	0	1	0	1	1	1	1	-	1	-	-	1	0	2	4	1	-	0
Drepanophycus	1	1	1	0	0	0	0	0	-	-	-	-	-	1	0	1	1	?	0	2	1	?	0	0	0	1	0	1	1	1	0	-	1	-	-	1	?	2	?	2	2	0
Psilophyton	0	0	1	1	0	0	0	1	0	0	0	-	0	0	-	-	-	-	-	1	0	-	1	0	-	-	1	0	-	-	-	-	-	-	-	0	0	0	1	2	3	1
Polythecophyton	?	?	1	1	0	0	0	0	-	-	-	-	-	0	-	-	-	-	-	1	0	-	1	0	-	-	1	0	-	-	-	-	-	-	-	0	0	?	?	?	?	?
Wenshania	?	?	1	1	0	0	0	0	-	-	-	-	-	1	0	1	1	?	0	1&2	1	1	0	1	0	1	0	1	?	?	?	-	0	-	-	0	?	?	?	?	?	?
