# Supplementary material for: Re-evaluating the phylogenetic relationships of zosterophylls with a comprehensively sampled dataset and a combination of traditional and new alternative methods
Source: Ann Bot. 2025 Jul 10;137(6):1624–45. doi: 10.1093/aob/mcaf146 (PMC13274996; doi:10.1093/aob/mcaf146)
Supplement: mcaf146_Supplementary_Data [file mcaf146_supplementary_data.zip › ClaisseEtAl2024_SupplDataSheet2.nex]

#NEXUS
[written Tue Feb 04 02:33:48 CET 2025 by Mesquite  version 3.70 (build 940) at pclaisse/127.0.1.1]

BEGIN TAXA;
	TITLE Taxa;
	DIMENSIONS NTAX=44;
	TAXLABELS
		Rhynia Aglaophyton Adoketophyton Barinophyton Omniastrobus Protobarinophyton Anisophyton Baoyinia Bathurstia Craswallia Crenaticaulis Deheubarthia Demersatheca Discalis Distichophytum Euthursophyton Forania Gosferia Gosslingia Guangnania Gumuia Gutzeitia Hicklingia Konioria Macivera Margophyton Odonax Oricilla Ornicephalum Ramoferis Sawdonia Serrulacaulis Sichuania Tarella Thrinkophyton Trichopherophyton Ventarura Xitunia Zosterophyllum Asteroxylon Drepanophycus Psilophyton Polythecophyton Wenshania 
	;

END;


BEGIN CHARACTERS;
	TITLE  Character_Matrix;
	DIMENSIONS  NCHAR=42;
	FORMAT DATATYPE = STANDARD RESPECTCASE GAP = - MISSING = ? SYMBOLS = "  0 1 2 3 4";
	CHARSTATELABELS 
		1 'Rooting system: positively geotropic axes' /  Absence Presence,
		2 'K-branching or H-branching' /  Absence Presence,
		3 Branching_type_of_erect_axes /  Isotomous Pseudomonopodial Unbranched,
		4 Branching_pattern_of_erect_axes /  Planar 'Three-dimensional' Branching_absent,
		5 Branching_angle /  Narrow_to_wide Branches_parallel_to_subtending_axis,
		6 Circinate_axis_tip /  Absence Presence,
		7 Subaxillary_branching /  Absence Presence,
		8 Emergences /  Absence Presence,
		9 'Emergences: localisation' /  On_vegetative_parts_only On_vegetative_and_fertile_parts 'On fertile parts only (sporangium or sporangium stalk)',
		10 'Emergences: biseriate arangement' /  Absence Presence,
		11 Glandular_structure_on_emergences /  Absence Presence,
		12 'Sporangium: emergences, position' /  On_abaxial_valves On_both_valves,
		13 'Emergences: shape' /  Conical 'Shelf-like',
		14 'Sporangium: position on sporophyte axis.' /  Terminal Lateral,
		15 'Lateral sporangium attachement: cauline' /  On_axis On_specialized_appendage,
		16 'Sporangium stalk size: relative to sporangium size' /  Sessile Short Long,
		17 'Sporangium stalk stoutness (l/w)' /  'Length/width<1' 'Length/width>1',
		18 Vascular_bundle_supplying_sporangium /  Absence Presence,
		19 Sporangial_stalk_orientation /  Stalk_oriented_at_acute_angle_to_subtending_axis Stalk_oriented_at_right_angle_to_subtending_axis,
		20 'Sporangium: shape' /  More_or_less_spherical More_or_less_ellipsoidal More_or_less_reniform Lenticular_vertically_flattened,
		21 Sporangium_symmetry /  Sporangia_approximately_radially_symmetrical Sporangia_bilaterally_symmetrical,
		22 'Sporangium: dorsiventral flattening' /  Absence Presence,
		23 'Sporangium: dehiscence: type' /  Along_distal_margin Along_a_lateral_line,
		24 'Sporangium: dehiscence: thickening line' /  Absence Presence,
		25 'Sporangium: valve: size' /  Isovalvate Abaxial_valve_bigger_than_adaxial_valve Abaxial_valve_smaller_than_adaxial_valve,
		26 'Sporangium: attitude ' /  'Lateral (pointing outwards)' Pointing_more_or_less_apically Curved_toward_the_axis,
		27 'Sporangia: paired' /  Absence Presence,
		28 'Sporangium: distribution by order of branching' /  Only_in_the_highest_order_branches In_the_highest_and_lowest_order_branches,
		29 'Sporangium: grouping' /  Absence Presence,
		30 'Sporangium: grouping: distribution' /  'Terminal, forming a strobilus' Intercalary,
		31 'Sporangium: density in groups' /  Lax Compact,
		32 'Strobilus: position' /  In_the_main_axis In_lateral_axes,
		33 'Sporangium: distribution along axis' /  Radially In_longitudinal_rows,
		34 'Sporangia distributed in rows: number of rows' /  One_or_two More_than_two Always_two,
		35 'Sporangia distributed in rows: sporangiotaxis' /  Opposite Alternate,
		36 Leaves /  Absence Presence,
		37 Spore_size /  Homosporous 'Heterosporous (anisosporous)',
		38 'Protostele: shape' /  Terete Elliptical Lobed,
		39 Pattern_of_primary_xylem_maturation /  Xylem_absent Centrarch Exarch No_conspicuous_pattern_of_maturation Mesarch,
		40 'Metaxylem: secondary wall thickening pattern' /  Absent Scalariform Pitted,
		41 'Metaxylem pitting: type' /  'S-type' 'C-type' 'G-type' 'P-type',
		42 Sterome /  Absence Presence ; 
	MATRIX
	Rhynia             00010000-----0---1-10-???-00-------0003200
	Aglaophyton        00010000-----0---1-10-10--00-------00000-0
	Adoketophyton      01110100-----1100?001100010010101100?01221
	Barinophyton       ??100?00-----110-?13?0???0001011121011222?
	Omniastrobus       ???????0-----110-?13?0???00?101112101?????
	Protobarinophyton  ??100?00-----110-?13?0???000101(0 1)12101?????
	Anisophyton        10110111001-01010?02100?0?010------0??????
	Baoyinia           ???????0-----10101011000010?(0 1)01?0--0??????
	Bathurstia         11000101010-1100-?-211000000101112100?????
	Craswallia         ??????00-----1011?010001010-0--????0??????
	Crenaticaulis      101?0111110-01011?0210001101110-10(0 1)0?12221
	Deheubarthia       10110111000-01010?02110001011?0-10(0 1)0?12220
	Demersatheca       ???????0-----100-?-01100010?101?1100??????
	Discalis           0122-101101101021?00110101000---0--00??22?
	Distichophytum     ??0?1000-----1010?0010000100101112100?????
	Euthursophyton     ??110101?00?0??????????????????????0?12221
	Forania            0?10(0 1)101011-0101??02110101010---0--0???22?
	Gosferia           ?????1?0-----1021?021100010?0---?--0??????
	Gosslingia         ?0110110-----1011?1211010001110-10(0 1)0012221
	Guangnania         11101000-----1011?0111011100101(0 1)0--0??????
	Gumuia             0122-000-----10(0 1)0?10110100000---0--00?????
	Gutzeitia          ??0?0?00-----101???011????0010110--01?????
	Hicklingia         ?01?0000-----10(1 2)(0 1)?00100001011?0?0--0??????
	Konioria           ??0?0101100101010?02110001010------0?12221
	Macivera           ??100000-----100-?-111000100101(0 1)0--00?????
	Margophyton        ??110011000-010???100?0?0?010------0?1222?
	Odonax             ?1011111100001010?02110001011(0 1)1112(0 1)0??????
	Oricilla           ???01100-----1010?1211010001110-10000?????
	Ornicephalum       ???????0-----1021?001000120?100?0--0??????
	Ramoferis          ??010000-----1011?00110001011(0 1)110--00?????
	Sawdonia           1110110110100101(0 1)?10110?1101110-10(0 1)0012220
	Serrulacaulis      0?000101010-11010?121101110?110-10100??22?
	Sichuania          ???????0-----10211001101010?100?0--0??????
	Tarella            ?1???100-----1010?1211000001110-10100????0
	Thrinkophyton      ??100110-----1011?1211010101110-1010?12220
	Trichopherophyton  ?????1?0-----100-?-21?00110????????0002220
	Ventarura          0?0?1?00-----100-1-011012(0 1)0?101?1010002220
	Xitunia            ???????12?0001011?001100110?101?0--0??????
	Zosterophyllum     01101000-----101(0 1)1021100010010(0 1)(0 1)0--00?222?
	Asteroxylon        11110000-----101110211000101111-1--10241-0
	Drepanophycus      11100000-----1011?021?000101110-1--1?2?220
	Psilophyton        00110001000-00-----10-10--10-------0001231
	Polythecophyton    ??110000-----0-----10-10--10-------00?????
	Wenshania          ??110000-----1011?0(1 2)11010101???-0--0??????

;

END;
BEGIN ASSUMPTIONS;
	TYPESET * UNTITLED   =  unord:  1- 42;

END;

BEGIN MESQUITECHARMODELS;
	ProbModelSet * UNTITLED   =  'Mk1 (est.)':  1- 42;
END;

Begin MESQUITE;
		MESQUITESCRIPTVERSION 2;
		TITLE AUTO;
		tell ProjectCoordinator;
		timeSaved 1738632828082;
		getEmployee #mesquite.minimal.ManageTaxa.ManageTaxa;
		tell It;
			setID 0 2063705139397982966;
		endTell;
		getEmployee #mesquite.charMatrices.ManageCharacters.ManageCharacters;
		tell It;
			setID 0 240743366739397053;
			tell It;
				setDefaultOrder  0 1 2 3 4 5 6 7 8 9 10 11 12 14 13 15 16 17 18 19 20 21 22 23 24 25 26 27 28 29 30 31 32 34 33 35 36 37 38 39 40 41;
				attachments ;
			endTell;
			mqVersion 370;
			checksumv 0 3 2084196331 null  getNumChars 42 numChars 42 getNumTaxa 44 numTaxa 44   short true   bits 31   states 31   sumSquaresStatesOnly 4601.0 sumSquares 4601.0 longCompressibleToShort false usingShortMatrix true   NumFiles 1 NumMatrices 1;
			mqVersion;
		endTell;
		getWindow;
		tell It;
			suppress;
			setResourcesState false false 100;
			setPopoutState 300;
			setExplanationSize 0;
			setAnnotationSize 0;
			setFontIncAnnot 0;
			setFontIncExp 0;
			setSize 1366 635;
			setLocation 0 0;
			setFont SanSerif;
			setFontSize 10;
			getToolPalette;
			tell It;
			endTell;
			desuppress;
		endTell;
		getEmployee  #mesquite.charMatrices.BasicDataWindowCoord.BasicDataWindowCoord;
		tell It;
			showDataWindow #240743366739397053 #mesquite.charMatrices.BasicDataWindowMaker.BasicDataWindowMaker;
			tell It;
				getWindow;
				tell It;
					setExplanationSize 30;
					setAnnotationSize 20;
					setFontIncAnnot 0;
					setFontIncExp 0;
					setSize 1266 563;
					setLocation 0 0;
					setFont SanSerif;
					setFontSize 10;
					getToolPalette;
					tell It;
						setTool mesquite.charMatrices.BasicDataWindowMaker.BasicDataWindow.ibeam;
					endTell;
					setActive;
					setTool mesquite.charMatrices.BasicDataWindowMaker.BasicDataWindow.ibeam;
					colorCells  #mesquite.charMatrices.NoColor.NoColor;
					colorRowNames  #mesquite.charMatrices.TaxonGroupColor.TaxonGroupColor;
					colorColumnNames  #mesquite.charMatrices.CharGroupColor.CharGroupColor;
					colorText  #mesquite.charMatrices.NoColor.NoColor;
					setBackground White;
					toggleShowNames on;
					toggleShowTaxonNames on;
					toggleTight off;
					toggleThinRows off;
					toggleShowChanges on;
					toggleSeparateLines off;
					toggleShowStates on;
					toggleReduceCellBorders off;
					toggleAutoWCharNames on;
					toggleAutoTaxonNames off;
					toggleShowDefaultCharNames off;
					toggleConstrainCW on;
					toggleBirdsEye off;
					toggleColorOnlyTaxonNames off;
					toggleShowPaleGrid off;
					toggleShowPaleCellColors off;
					toggleShowPaleExcluded off;
					togglePaleInapplicable on;
					togglePaleMissing off;
					toggleShowBoldCellText off;
					toggleAllowAutosize on;
					toggleColorsPanel off;
					toggleDiagonal on;
					setDiagonalHeight 80;
					toggleLinkedScrolling on;
					toggleScrollLinkedTables off;
				endTell;
				showWindow;
				getWindow;
				tell It;
					forceAutosize;
				endTell;
				getEmployee #mesquite.charMatrices.AlterData.AlterData;
				tell It;
					toggleBySubmenus off;
				endTell;
				getEmployee #mesquite.charMatrices.ColorByState.ColorByState;
				tell It;
					setStateLimit 9;
					toggleUniformMaximum on;
				endTell;
				getEmployee #mesquite.charMatrices.ColorCells.ColorCells;
				tell It;
					setColor Red;
					removeColor off;
				endTell;
				getEmployee #mesquite.categ.StateNamesEditor.StateNamesEditor;
				tell It;
					makeWindow;
					tell It;
						setExplanationSize 30;
						setAnnotationSize 20;
						setFontIncAnnot 0;
						setFontIncExp 0;
						setSize 1266 563;
						setLocation 0 0;
						setFont SanSerif;
						setFontSize 10;
						getToolPalette;
						tell It;
							setTool mesquite.categ.StateNamesEditor.StateNamesWindow.ibeam;
						endTell;
						rowsAreCharacters on;
						toggleConstrainChar on;
						toggleConstrainCharNum 3;
						togglePanel off;
						toggleSummaryPanel off;
					endTell;
					showWindow;
				endTell;
				getEmployee #mesquite.categ.StateNamesStrip.StateNamesStrip;
				tell It;
					showStrip off;
				endTell;
				getEmployee #mesquite.charMatrices.AnnotPanel.AnnotPanel;
				tell It;
					togglePanel off;
				endTell;
				getEmployee #mesquite.charMatrices.CharReferenceStrip.CharReferenceStrip;
				tell It;
					showStrip off;
				endTell;
				getEmployee #mesquite.charMatrices.QuickKeySelector.QuickKeySelector;
				tell It;
					autotabOff;
				endTell;
				getEmployee #mesquite.charMatrices.SelSummaryStrip.SelSummaryStrip;
				tell It;
					showStrip off;
				endTell;
				getEmployee #mesquite.categ.SmallStateNamesEditor.SmallStateNamesEditor;
				tell It;
					panelOpen true;
				endTell;
			endTell;
		endTell;
		getEmployee  #mesquite.charMatrices.ManageCharacters.ManageCharacters;
		tell It;
			showCharacters #240743366739397053 #mesquite.lists.CharacterList.CharacterList;
			tell It;
				setData 0;
				getWindow;
				tell It;
					useTargetValue off;
					setTargetValue ;
					newAssistant  #mesquite.lists.DefaultCharOrder.DefaultCharOrder;
					newAssistant  #mesquite.lists.CharListInclusion.CharListInclusion;
					newAssistant  #mesquite.lists.CharListPartition.CharListPartition;
					newAssistant  #mesquite.parsimony.CharListParsModels.CharListParsModels;
					getTable;
					tell It;
						columnWidth 1 91;
					endTell;
					setExplanationSize 30;
					setAnnotationSize 20;
					setFontIncAnnot 0;
					setFontIncExp 0;
					setSize 1266 563;
					setLocation 0 0;
					setFont SanSerif;
					setFontSize 10;
					getToolPalette;
					tell It;
					endTell;
				endTell;
				showWindow;
				getEmployee #mesquite.lists.CharListAnnotPanel.CharListAnnotPanel;
				tell It;
					togglePanel off;
				endTell;
			endTell;
		endTell;
		endTell;
end;
