# Supplementary material for: Re-evaluating the phylogenetic relationships of zosterophylls with a comprehensively sampled dataset and a combination of traditional and new alternative methods
Source: Ann Bot. 2025 Jul 10;137(6):1624–45. doi: 10.1093/aob/mcaf146 (PMC13274996; doi:10.1093/aob/mcaf146)
Supplement: mcaf146_Supplementary_Data [file mcaf146_supplementary_data.zip › ClaisseEtAl2024_SupplDataSheet3.xlsx]

## Sheet: DATA
Genus	Species	Age - lower limit	Age - upper limit	Phytogeographic province	Country	County/Region	Locality/Section	Layer/Bed/Location	Formation	lat	long	reference
Adoketophyton	Adoketophyton parvulum	middle Pragian	late Pragian	NE Gondwana	China	Yunnan	Zhichang section	Bed 38, section 9	Posongchong	23.3261	104.263	Zhu et al 2011
Adoketophyton	Adoketophyton pingyipuensis	early Lochkovian	early Pragian	NE Gondwana	China	Sichuan	Yanmenba Section	Horizon 1	Pingyipu Gp.			Edwards and Li 2018a
Adoketophyton	Adoketophyton subverticillatum	middle Pragian	late Pragian	NE Gondwana	China	Yunnan	Zhichang section	Bed 7	Posongchong	23.3261	104.263	Hao et al 2003
Adoketophyton	Adoketophyton subverticillatum	middle Pragian	late Pragian	NE Gondwana	China	Yunnan	Daliantang Section		Posongchong	24.0663	105.033	Hao et al 2003
Adoketophyton	Adoketophyton subverticillatum	middle Pragian	late Pragian	NE Gondwana	China	Yunnan	Gegu-Daigu Section		Posongchong	23.3969	104.218	Hao and Gensel 1998
Adoketophyton	Adoketophyton subverticillatum	early Pragian	late Pragian	NE Gondwana	China	Guizhou	Baoyang section	Bed 2	Lower Mangshan Gp.	26.1	107.5	Huang et al 2022
Anisophyton	Anisophyton potoniei	early Emsian	early Emsian	Laurussia	Germany	Külbach	Ufersmühle Quarry		Külbach Beds	50.9383	7.72597	Remy Hass and Schulta 1986b
Anisophyton	Anisophyton potoniei	early Emsian	early Emsian	Laurussia	Germany	Mosel Valley	Alken quarry		Nellenkopfchen Schichten	50.2453	7.4556	Schweitzer 1987
Anisophyton	Anisophyton potoniei	early Emsian	early Emsian	Laurussia	Germany	Winningen	Konder valley		Nellenkopfchen Schichten	50.31	7.49	Schweitzer 1987
Anisophyton	Anisophyton gothanii	late Emsian	late Emsian	Laurussia	Germany	Nordrhein-Westfalen	Feckelsberg		Rheinisches Schiefergebirge	50.99	7.44	Remy Schulta and Hass 1986a
Anisophyton	Anisophyton gothanii	late Emsian	late Emsian	Laurussia	Germany	Schiefergebirge	Heetdberg quarry		Rheinisches Schiefergebirge	51.0997	7.58558	Remy Schulta and Hass 1986a
Anisophyton	Anisophyton gothanii	late Emsian	late Emsian	Laurussia	Germany		Neugrunen		Rheinisches Schiefergebirge	51.0997	7.58558	Remy Schulta and Hass 1986a
Baoyinia	Baoyinia sichuanensis	early Lochkovian	early Pragian	NE Gondwana	China	Sichuan	Yanmenba Section	Horizon 2	Pingyipu Gp.	31.7594	104.731	Edwards and Li 2018b
Barinophyton	Barinophyton citrulliforme	late Famennian	late Famennian	Laurussia	Belgium	Annevoie	Beaupère quarry			50.35	4.85	Stockmans 1948
Barinophyton	Barinophyton citrulliforme	late Famennian	late Famennian	Laurussia	USA	Potter	Burtville		Catskill	41.7872	-78.2021	Brauer 1980
Barinophyton	Barinophyton citrulliforme	late Famennian	late Famennian	Laurussia	USA	New York	Rock city	Loc 3	Cattaraugus	42.0173	-78.4759	Arnold 1939
Barinophyton	Barinophyton citrulliforme	late Famennian	late Famennian	Laurussia	Belgium	Namur	Quarry l’Ecluse d’Evieux-Esneux		Evieux	50.5	5.6	Stockmans 1948
Barinophyton	Barinophyton citrulliforme	late Famennian	late Famennian	Laurussia	Belgium	Namur	Rorive quarry		Evieux	50.5	5.35	Stockmans 1948
Barinophyton	Barinophyton citrulliforme	late Famennian	late Famennian	Laurussia	Belgium	Namur	Strud-Haltinne		Evieux	50.5	5.1	Stockmans 1948
Barinophyton	Barinophyton citrulliforme	early Frasnian	late Frasnian	Laurussia	Canada	Ellesmere island	Okse Bay Group		Hell gate	76.738	-89.0351	Scheckler et al 1990
Barinophyton	Barinophyton citrulliforme	early Frasnian	late Frasnian	Laurussia	Canada	Ellesmere island	Bird Fiord		Nordstrand Point	80.2947	-81.4177	Scheckler et al 1990
Barinophyton	Barinophyton obscurum	late Famennian	late Famennian	Laurussia	USA	Clinton	Red Hill		Catskill	41.3385	-77.6646	Cressler 2006
Barinophyton	Barinophyton norvegicum	early Eifelian	late Givetian	Laurussia	Norway	Vestland	Gjegnalund Glacier					Høeg, 1935; Schweitzer and Giesen, 2008
Barinophyton	Barinophyton norvegicum	late Eifelian	early Givetian	Laurussia	Germany	Wuppertal-Hammerstein	Burgholz Tunnel		Honseler-Schichten			Schweitzer and Giesen, 2008
Barinophyton	Barinophyton richardsoni	early Frasnian	late Famennian	Laurussia	USA	Maine	Perry		Perry			Pettitt, 1965
Barinophyton	Barinophyton sibiricum	early Famennian	late Famennian	Siberia	Russia	Krasnoyarskiy Kray	Esaulovka river, Nizhnjaja Esaulovka					Petrosyan, 1967
Barinophyton	Barinophyton sibiricum	early Famennian	late Famennian	Laurussia	USA	Randolph	Elkins		Hampshire			Scheckler, 1986
Barinophyton	Barinophyton sibiricum	late Famennian	late Famennian	Laurussia	USA	Clinton	Red Hill		Catskill			Cressler 2006
Bathurstia	Bathurstia denticulata	early Pragian	late Pragian	Laurussia	Canada	Nunavut	Young Inlet	Loc 8370	Bathurst Island	76.2406	-101.056	Hueber 1971
Bathurstia	Bathurstia denticulata	early Pragian	late Pragian	Laurussia	Canada	Nunavut	Young Inlet	Loc US493	Bathurst Island	76.4886	-98.6403	Kotyk and Basinger 2000
Bathurstia	Bathurstia denticulata	early Pragian	late Pragian	Laurussia	Canada	Nunavut	Polar Bear Pass	Loc US604	Bathurst Island	75.8166	-98.4031	Kotyk 1998
Bathurstia	Bathurstia denticulata	early Pragian	late Pragian	Laurussia	Canada	Nunavut	Polar Bear Pass	Loc US607	Bathurst Island	75.8148	-98.4009	Kotyk 1998
Bathurstia	Bathurstia denticulata	early Pragian	late Pragian	Laurussia	Canada	Nunavut	Polar Bear Pass	Loc US609	Bathurst Island	75.8148	-98.4009	Kotyk 1998
Bathurstia	Bathurstia denticulata	early Pragian	late Pragian	Laurussia	Canada	Nunavut	Polar Bear Pass	Loc US617	Bathurst Island	75.8154	-98.4108	Kotyk 1998
Bathurstia	Bathurstia denticulata	early Pragian	late Pragian	Laurussia	Canada	Nunavut	Cheyne River Region	Loc US620	Bathurst Island	76.1868	-98.2303	Kotyk 1998
Bathurstia	Bathurstia denticulata	early Pragian	late Pragian	Laurussia	Canada	Nunavut	Cheyne River Region	Loc US633	Bathurst Island	76.4883	-98.6194	Kotyk 1998
Bathurstia	Bathurstia denticulata	early Pragian	late Pragian	Laurussia	Canada	Nunavut	Cheyne River Region	Loc US636	Bathurst Island	76.1915	-98.1514	Kotyk 1998
Bathurstia	Bathurstia denticulata	early Pragian	late Pragian	Laurussia	Canada	Nunavut	Cheyne River Region	Loc US637	Bathurst Island	76.1915	-98.1514	Kotyk 1998
Bathurstia	Bathurstia denticulata	early Pragian	late Pragian	Laurussia	Canada	Nunavut	Cheyne River Region	Loc US640	Bathurst Island	76.2067	-98.1642	Kotyk 1998
Bathurstia	Bathurstia denticulata	early Pragian	late Pragian	Laurussia	Canada	Nunavut	Cheyne River Region	Loc US641	Bathurst Island	76.2078	-98.1645	Kotyk 1998
Bathurstia	Bathurstia denticulata	early Pragian	late Pragian	Laurussia	Canada	Nunavut	Cheyne River Region	Loc US642	Bathurst Island	76.2044	-98.1568	Kotyk 1998
Bathurstia	Bathurstia denticulata	early Pragian	late Pragian	Laurussia	Canada	Nunavut	Cheyne River Region	Loc US644	Bathurst Island	76.1948	-98.1823	Kotyk 1998
Bathurstia	Bathurstia denticulata	early Pragian	late Pragian	Laurussia	Canada	Nunavut	Cheyne River Region	Loc US645	Bathurst Island	76.1948	-98.1823	Kotyk 1998
Bathurstia	Bathurstia denticulata	early Pragian	late Pragian	Laurussia	Canada	Nunavut	Cheyne River Region	Loc US664	Bathurst Island	76.1903	-98.2039	Kotyk 1998
Bathurstia	Bathurstia denticulata	early Pragian	late Pragian	Laurussia	Canada	Nunavut	Cheyne River Region	Loc US680	Bathurst Island	76.1033	-98.3876	Kotyk 1998
Bathurstia	Bathurstia denticulata	early Pragian	late Pragian	Laurussia	Canada	Nunavut	Cheyne River Region	Loc US704	Bathurst Island	76.1903	-98.2039	Kotyk 1998
Craswallia	Craswallia haegensis	middle Lochkovian	late Lochkovian	Laurussia	UK	Wales	Milford Haven Subgroup		Freshwater West	52.0131	-3.04239	Morris and Edwards 2014
Crenaticaulis	Crenaticaulis verruculosus	middle Emsian	late Emsian	Laurussia	Canada	North Gaspé Bay	D'Aiguillon to Seal Rock		Battery Point	48.8285	-64.3097	Banks and Davis 1969; Hotton et al. 2001
Deheubarthia	Deheubarthia splendens	early Pragian	early Pragian	Laurussia	UK	South Wales	Brecon Beacons Quarry		Senni	51.8726	-3.47908	Edwards et al 1989
Deheubarthia	Deheubarthia splendens	late Lochkovian	late Lochkovian	Laurussia	UK	Pembrokeshire	Mascle Bridge Quarry		Llandstadwell	51.7124	-4.96447	Edwards et al 1989
Deheubarthia	Deheubarthia splendens	early Pragian	late Pragian	Laurussia	UK	Pembrokeshire	Burton Cliff		Mill Bay	51.8342	-3.45836	Edwards and Richardson, 2004
Deheubarthia	Deheubarthia splendens	early Pragian	late Pragian	Laurussia	UK	Monmouthshire	Llanover Quarry		Senni Bed	51.7668	-2.98303	Edwards et al 1989
Deheubarthia	Deheubarthia splendens	late Lochkovian	late Lochkovian	Laurussia	UK	Powys	Allt Du		Senni Bed	51.7829	-3.50564	Edwards and Richardson 2004
Demersatheca	Demersatheca contigua	early Pragian	early Emsian	NE Gondwana	China	Hezhang	Caoziping section		Danlin	27.12	104.75	Wang et al 2022
Demersatheca	Demersatheca contigua	early Pragian	early Emsian	NE Gondwana	China	Cangwu	Shiqiao Section		Lower–mid- Cangwu Gp.	23.8432	111.541	Wang et al 2020
Demersatheca	Demersatheca contigua	middle Pragian	late Pragian	NE Gondwana	China	Yunnan	Zhichang section	Bed 20	Posongchong	23.3261	104.263	Hao and Xue 2013
Demersatheca	Demersatheca contigua	middle Pragian	late Pragian	NE Gondwana	China	Yunnan	Zhichang section	Bed 7	Posongchong	23.3261	104.263	Hao and Xue 2013
Demersatheca	Demersatheca contigua	middle Pragian	late Pragian	NE Gondwana	China	Yunnan	Gumu Town		Posongchong	23.29	104.26	Wang et al 2020
Demersatheca	Demersatheca contigua	late Pragian	late Pragian	NE Gondwana	China	Yunnan			Posongchong			Hao and Xue 2013
Demersatheca	Demersatheca contigua	middle Pragian	late Pragian	NE Gondwana	China	Yunnan	Zhichang section	Upper Bed 37	Posongchong	23.3261	104.263	Hao and Xue 2013
Demersatheca	Demersatheca contigua	middle Pragian	late Pragian	NE Gondwana	China	Yunnan	Zhichang section	Upper Bed 38	Posongchong	23.3261	104.263	Hao and Xue 2013
Discalis	Discalis longistipa	middle Pragian	late Pragian	NE Gondwana	China	Yunnan	Zhichang section	Bed 31	Posongchong	23.3261	104.263	Hao 1989a
Distichophytum	Distichophytum ovatum	early Pragian	late Pragian	Laurussia	Canada	Nunavut	Young Inlet	Loc US486	Bathurst Island	76.5356	-98.6458	Kotyk 1998
Distichophytum	Distichophytum ovatum	early Pragian	late Pragian	Laurussia	Canada	Nunavut	Young Inlet	Loc US491	Bathurst Island	76.5356	-98.6458	Kotyk 1998
Distichophytum	Distichophytum ovatum	early Pragian	late Pragian	Laurussia	Canada	Nunavut	Polar Bear Pass	Loc US499	Bathurst Island	75.7686	-98.5792	Kotyk 1998
Distichophytum	Distichophytum ovatum	early Pragian	late Pragian	Laurussia	Canada	Nunavut	Polar Bear Pass	Loc US605	Bathurst Island	75.8166	-98.4031	Kotyk 1998
Distichophytum	Distichophytum ovatum	early Pragian	late Pragian	Laurussia	Canada	Nunavut	Polar Bear Pass	Loc US607	Bathurst Island	75.8148	-98.4009	Kotyk 1998
Distichophytum	Distichophytum ovatum	early Pragian	late Pragian	Laurussia	Canada	Nunavut	Polar Bear Pass	Loc US608	Bathurst Island	75.8148	-98.401	Kotyk 1998
Distichophytum	Distichophytum ovatum	early Pragian	late Pragian	Laurussia	Canada	Nunavut	Polar Bear Pass	Loc US609	Bathurst Island	75.8148	-98.4009	Kotyk 1998
Distichophytum	Distichophytum ovatum	early Pragian	late Pragian	Laurussia	Canada	Nunavut	Polar Bear Pass	Loc US617	Bathurst Island	75.8154	-98.4108	Kotyk 1998
Distichophytum	Distichophytum ovatum	early Pragian	late Pragian	Laurussia	Canada	Nunavut	Polar Bear Pass	Loc US618	Bathurst Island	75.8154	-98.4108	Kotyk 1998
Distichophytum	Distichophytum ovatum	early Pragian	late Pragian	Laurussia	Canada	Nunavut	Polar Bear Pass	Loc US619	Bathurst Island	75.8156	-98.3966	Kotyk 1998
Distichophytum	Distichophytum ovatum	early Pragian	late Pragian	Laurussia	Canada	Nunavut	Cheyne River Region	Loc US622	Bathurst Island	76.1865	-98.2292	Kotyk 1998
Distichophytum	Distichophytum ovatum	early Pragian	late Pragian	Laurussia	Canada	Nunavut	Cheyne River Region	Loc US636	Bathurst Island	76.1915	-98.1514	Kotyk 1998
Distichophytum	Distichophytum ovatum	early Pragian	late Pragian	Laurussia	Canada	Nunavut	Cheyne River Region	Loc US642	Bathurst Island	76.2044	-98.1568	Kotyk 1998
Distichophytum	Distichophytum ovatum	early Pragian	late Pragian	Laurussia	Canada	Nunavut	Cheyne River Region	Loc US664	Bathurst Island	76.1903	-98.2039	Kotyk 1998
Distichophytum	Distichophytum ovatum	early Pragian	late Pragian	Laurussia	Canada	Nunavut	Cheyne River Region	Loc US665	Bathurst Island	76.1899	-98.2077	Kotyk 1998
Distichophytum	Distichophytum ovatum	early Pragian	late Pragian	Laurussia	Canada	Nunavut	Polar Bear Pass	Loc US685	Bathurst Island	75.8142	-98.4007	Kotyk 1998
Distichophytum	Distichophytum ovatum	middle Emsian	late Emsian	Laurussia	USA	Park County	Beartooth Butte		Beartooth Butte	44.9548	-109.611	Tanner 1983, Noetinger 2021
Distichophytum	Distichophytum mucronatum	early Emsian	late Emsian	Laurussia	Germany	Hunsrück	Harz		Kahleberg Sandstone	51.7495	10.6342	Schweitzer 1979
Distichophytum	Distichophytum mucronatum	early Emsian	early Emsian	Laurussia	Germany	Eifel	Müsch, Ahr Valley		Stadtfeld	50.39	6.83	Schweitzer 1987
Distichophytum	Distichophytum mucronatum	early Emsian	early Emsian	Laurussia	Germany	Rhineland	Ufersmühle		Külbach beds			Schweitzer 1979
Distichophytum	Distichophytum mucronatum	late Pragian	early Emsian	Laurussia	Germany	Rhineland	Ufersmühle		Odenspiel			Schweitzer 1979
Distichophytum	Distichophytum mucronatum	early Pragian	late Pragian	Siberia	Russia	Khakassia	Shira		Shunet	58.0368	38.7633	Fedoseev, 2008
Distichophytum	Distichophytum mucronatum	early Emsian	early Emsian	Siberia	Russia	Altai Republic	Gorny Altai		Bargasino	52.16	86.07	Korzhnev, 2014
Distichophytum	Distichophytum ovatum	early Emsian	early Emsian	Siberia	Russia	Altai Republic	Gorny Altai		Bargasino	52.16	86.07	Korzhnev, 2014
Euthursophyton	Euthursophyton hamperbachense	late Eifelian	late Eifelian	Laurussia	Germany	Nordrhein-Westfalen	Hagen-Ambrock		Brandbenberg-Schichten	51.3213	7.50886	Mustafa 1978
Euthursophyton	Euthursophyton hamperbachense	late Eifelian	late Eifelian	Laurussia	Germany	Warstein	Köster quarry		Brandbenberg-Schichten	51.4403	8.37611	Mustafa 1978
Euthursophyton	Euthursophyton hamperbachense	late Eifelian	late Eifelian	Laurussia	Germany	Nordrhein-Westfalen	Lasbeck quarry		Brandbenberg-Schichten	51.3424	7.62604	Mustafa 1978
Euthursophyton	Euthursophyton hamperbachense	early Givetian	late Givetian	Laurussia	Germany	Sauerland	Lückhofen quarry		Honseler-Schichten	51.3331	7.51667	Mustafa 1978
Euthursophyton	Euthursophyton hamperbachense	early Givetian	late Givetian	Laurussia	Germany	Rhineland	Lindlar Bergisches land		Muhlenberg-Schichten	51.0269	7.37311	Mustafa 1978
Forania	Forania plegiospinosa	late Emsian	late Emsian	Laurussia	Canada	New Brunswick	Dalhousie Junction	Loc A	Campbellton	48.0507	-66.4835	Jensen and Gensel 2013
Forania	Forania plegiospinosa	late Emsian	late Emsian	Laurussia	Canada	New Brunswick	Dalhousie Junction	Loc G	Campbellton	48.0047	-66.7648	Jensen and Gensel 2013
Forania	Forania plegiospinosa	late Emsian	late Emsian	Laurussia	Canada	New Brunswick	Dalhousie Junction	Loc H	Campbellton	48.0437	-66.5036	Jensen and Gensel 2013
Gosferia	Gosferia curvata	early Emsian	early Emsian	Laurussia	Belgium	Marchin	Quarry les Forges		Wépion	50.5403	5.34256	Gerrienne 1991
Gosslingia	Gosslingia breconensis	late Lochkovian	early Pragian	Laurussia	Belgium	Hautes Fagnes	Gileppe	Affleurement A		50.5403	5.34256	Steemans and Gerrienne 1984
Gosslingia	Gosslingia breconensis	early Pragian	late Pragian	Laurussia	UK	Wales	Burton Cliff		Cosheston	51.712	-4.90164	Edwards and Richardson 2004
Gosslingia	Gosslingia breconensis	early Pragian	late Pragian	Laurussia	UK	Wales	Mill Bay		Cosheston	51.7075	-4.90558	Edwards and Richardson, 2004
Gosslingia	Gosslingia breconensis	late Pragian	late Pragian	Laurussia	Belgium	Whiéries	Racheneur quarry		Grès de Wihéries	50.3961	3.74178	Gerrienne 1990
Gosslingia	Gosslingia breconensis	early Pragian	early Pragian	Laurussia	Wales	Brecon Beacons	Brecon Beacons Quarry		Senni Bed	51.8726	-3.47908	Croft et Lang 1942
Gosslingia	Gosslingia breconensis	early Pragian	late Pragian	Laurussia	Wales	Monmouthshire	Llanover Quarry		Senni Bed	51.7668	-2.98303	Croft et Lang 1942
Gosslingia	Gosslingia breconensis	late Lochkovian	late Lochkovian	Laurussia	Wales	Powys	Allt Du		Senni Bed	51.7829	-3.50564	Edwards and Richardson 2004
Guangnania	Guangnania cuneata	middle Pragian	late Pragian	NE Gondwana	China	Yunnan	Zhichang section	Bed 37	Posongchong	23.3261	104.263	Hao and Xue 2013
Guangnania	Guangnania cuneata	middle Pragian	late Pragian	NE Gondwana	China	Yunnan	Daliantang Section		Posongchong	24.0663	105.033	Wang and Hao 2002
Guangnania	Guangnania cuneata	early Pragian	early Emsian	NE Gondwana	China	Yunnan	Xujiachong	Bed 4	Xujiachong	25.555	103.744	Wang and Hao 2002
Guangnania	Guangnania minor	late Pragian	late Pragian	NE Gondwana	China	Sichuan	Yanmenba Section	Horizon 3	Pingyipu Gp.	31.7594	104.731	Edwards et al 2016
Gumuia	Gumuia zyzzata	middle Pragian	late Pragian	NE Gondwana	China	Yunnan	Zhichang section	Bed 11	Posongchong	23.3261	104.263	Hao and Xue 2013
Gumuia	Gumuia zyzzata	middle Pragian	late Pragian	NE Gondwana	China	Yunnan	Zhichang section	Bed 16	Posongchong	23.3261	104.263	Hao and Xue 2013
Gumuia	Gumuia zyzzata	middle Pragian	late Pragian	NE Gondwana	China	Yunnan	Zhichang section	Bed 18	Posongchong	23.3261	104.263	Hao and Xue 2013
Gumuia	Gumuia zyzzata	middle Pragian	late Pragian	NE Gondwana	China	Yunnan	Zhichang section	Bed 22	Posongchong	23.3261	104.263	Hao and Xue 2013
Gumuia	Gumuia zyzzata	middle Pragian	late Pragian	NE Gondwana	China	Yunnan	Zhichang section	Bed 25	Posongchong	23.3261	104.263	Hao and Xue 2013
Gumuia	Gumuia zyzzata	middle Pragian	late Pragian	NE Gondwana	China	Yunnan	Changputang Section	Fossil site 3	Posongchong	23.3261	104.263	Hao 1989b
Gutzeitia	Gutzeitia timanica	late Frasnian	late Frasnian	Laurussia	Russia	Timan	Nenets Autonomous Okrug		Ustje Bezmoshitsa	64.6609	40.4377	Snigirevsky et al 2007
Hicklingia	Hicklingia edwardii	early Eifelian	late Givetian	Laurussia	UK	Scotland	Hill of Forss		Dundee	58.4	-3.5	Kidston et Lang 1924, (PBDB 26780)
Konioria	Konioria andrychoviensis	late Emsian	late Emsian	Laurussia	Poland	Bielsko-Wadowice	Andrychów	2		49.8377	19.3395	Zdebska 1982
Konioria	Konioria andrychoviensis	late Emsian	late Emsian	Laurussia	Poland	Bielsko-Wadowice	Andrychów	4		49.8377	19.3395	Zdebska 1982
Macivera	Macivera gracilis	Ludfordian	Ludfordian	Laurussia	Canada	Nunavut	Polar Bear Pass	Loc US385	Bathurst Island	75.8454	-98.5955	Kotyk et al 2002
Margophyton	Margophyton goldschmidtii	early Pragian	late Emsian	Siberia	Russia	Tuva	Karasug			51.6701	89.9898	Zakharova 1981
Margophyton	Margophyton goldschmidtii	early Emsian	early Emsian	Siberia	Russia	Kok-Sair	Kok-Sair region		Taldydyurgun	51.05	56.65	Korzhnev, 2014
Margophyton	Margophyton goldschmidtii	early Emsian	early Emsian	Siberia	Russia	Altai Republic	Kyrlyk River		Kholzun	50.21	84.61	Korzhnev, 2014
Margophyton	Margophyton goldschmidtii	early Emsian	early Emsian	Siberia	Russia	Altai Republic	Nyrna River		Nyrna	51.76	86.69	Korzhnev, 2014
Margophyton	Margophyton goldschmidtii	late Emsian	late Emsian	Siberia	Russia	Choya	Sarazonka		Kuboy	52.09	86.47	Korzhnev, 2014
Margophyton	Margophyton goldschmidtii	late Pragian	middle Emsian	Siberia	Russia	Khakassia	Shira	Kazarmen	Matarak	53.6166	91.6574	Zakharova 1981
Margophyton	Margophyton goldschmidtii	early Pragian	late Pragian	Siberia	Russia	Khakassia	Shira	Lake Shunet	Shunet	58.0368	38.7633	Zakharova 1981
Margophyton	Margophyton goldschmidtii	late Pragian	early Emsian	Siberia	Russia	Khakassia	Shira	Lake Shunet	Aramchak	53.68	91.66	Fedoseev, 2008
Margophyton	Margophyton goldschmidtii	late Lochkovian	early Pragian	Siberia	Russia	Khakassia	Shira	Mt. Shunet	Matarak			Zakharova 1981
Odonax	Odonax borealis	early Emsian	early Emsian	Laurussia	Belgium	Marchin	Quarry les Forges		Wépion	50.5403	5.34256	Gerrienne 1996
Omniastrobus	Omniastrobus dawsonii	early Emsian	early Emsian	Laurussia	Canada	New Brunswick	Dalhousie Junction	Loc 1 or 3	Campbellton	48.0442	-66.4966	Bonacorsi et al 2021
Oricilla	Oricilla bilinearis	late Emsian	late Emsian	Laurussia	Canada	New Brunswick	Dalhousie Junction	Loc E	Campbellton	47.9949	-66.7523	Gensel 1982b
Ornicephalum	Ornicephalum sichuanense	early Lochkovian	early Pragian	NE Gondwana	China	Sichuan	Yanmenba Section	Horizon 1	Pingyipu Gp.	31.7594	104.731	Geng 1992, Edwards and Li 2018a
Protobarinophyton	Protobarinophyton pennsylvanicum	early Famennian	late Famennian	Laurussia	USA	Potter	Burtville		Catskill	41.7872	-78.2021	Brauer 1981
Protobarinophyton	Protobarinophyton pennsylvanicum	late Famennian	late Famennian	Laurussia	USA	Clinton	Red Hill		Catskill	41.3385	-77.6646	Cressler et al. 2010
Protobarinophyton	Protobarinophyton obrutschevii	early Emsian	early Emsian	Siberia	Russia	Gorny Altai			Bargasino			Korzhnev, 2014
Protobarinophyton	Protobarinophyton obrutschevii	late Lochkovian	early Pragian	Siberia	Russia	Khakassia	Shira		Matarak			Fedoseev, 2008
Protobarinophyton	Protobarinophyton obrutschevii	early Emsian	late Emsian	Siberia	Russia	Altai Republic	Nyrna River		Nyrna			Korzhnev, 2014
Protobarinophyton	Protobarinophyton obrutschevii	early Emsian	early Emsian	Siberia	Russia	Tuva	Khondelen Graben		Sagla			Korzhnev, 2014
Protobarinophyton	Protobarinophyton obrutschevii	early Pragian	late Pragian	Siberia	Russia	Khakassia	Shira		Shunet			Fedoseev, 2008
Ramoferis	Ramoferis amalia	middle Pragian	late Pragian	NE Gondwana	China	Yunnan	Zhichang section	Bed 18	Posongchong	23.3261	104.263	Hao and Xue 2013
Ramoferis	Ramoferis amalia	middle Pragian	late Pragian	NE Gondwana	China	Yunnan	Zhichang section	Bed 37	Posongchong	23.3261	104.263	Hao and Xue 2013
Sawdonia	Sawdonia ornata	late Emsian	late Emsian	Laurussia	Canada	North Gaspé Bay	D'Aiguillon to Seal Rock	Loc S	Battery Point	48.8285	-64.3097	Hotton et al 2001, Gensel and Berry 2016
Sawdonia	Sawdonia ornata	middle Emsian	late Emsian	Laurussia	Canada	Ontario	Abitibi River	Loc 6437	Sextant	49.81	-81.49	Hueber 1983
Sawdonia	Sawdonia deblondii	late Pragian	late Pragian	Laurussia	Belgium	Liège Province	Ensival		Acoz			Gerrienne 1996; Berry and Gensel 2019
Sawdonia	Sawdonia hippotheca	late Givetian	late Givetian	NW Gondwana	Venezuela	Zulia	Sierra de Perijá	Loc 3	Campo Chico			Berry and Gensel 2019
Serrulacaulis	Serrulacaulis furcatus	early Frasnian	early Frasnian	Laurussia	USA	Schoharie	Livingstonville		Oneonta	42.48	-74.27	Hueber and Banks 1979
Serrulacaulis	Serrulacaulis furcatus	middle Givetian	late Givetian	Laurussia	Belgium	Hainaut	Plan incliné de Ronquières			50.5916	4.22076	Stockmans 1968
Serrulacaulis	Serrulacaulis furcatus	late Givetian	late Givetian	Laurussia	Belgium	Hainaut	Railroad cut near Feluy			50.5561	4.22091	Stockmans 1968
Serrulacaulis	Serrulacaulis furcatus	early Frasnian	early Frasnian	Laurussia	Belgium	Leuze	Vieux-Leuze			50.59	3.62	Sotckmans 1968; Licour et al. 2020
Serrulacaulis	Serrulacaulis spineus	early Givetian	late Givetian	Kazakhstania	China	Xinjiang	Hoxtolgay Town, Hoboksar	251 Hill	Hujiersite			Xu et al 2011
Serrulacaulis	Serrulacaulis spineus	early Givetian	late Givetian	Kazakhstania	China	Xinjiang	Hoxtolgay Town, Hoboksar		Hujiersite			Xu et al 2011
Sichuania	Sichuania uskielloides	early Lochkovian	early Pragian	NE Gondwana	China	Sichuan	Yanmenba Section	Horizon 1	Pingyipu Gp.	31.7594	104.731	Edwards and Li 2018a
Tarella	Tarella trowenii	early Pragian	early Pragian	Laurussia	Wales	Brecon Beacons	Brecon Beacons Quarry		Senni Bed	51.8726	-3.47908	Edwards and Kenrick 1986
Thrinkophyton	Thrinkophyton formosum	early Pragian	early Pragian	Laurussia	Wales	Carmarthenshire	Craig Ddu		Senni Bed	51.7656	-4.43447	Kenrick et Edwards 1988
Trichopherophyton	Trichopherophyton teuchansii	middle Pragian	late Pragian	Laurussia	Scotland	Aberdeenshire	Rhynie		Rhynie and Windyfield cherts	57.3368	-2.84119	Lyon and Edwards 1991
Ventarura	Ventarura lyonii	middle Pragian	late Pragian	Laurussia	Scotland	Aberdeenshire	Rhynie		Rhynie and Windyfield cherts	57.3368	-2.84119	Powell et al 1999
Wenshania	Wenshania zhichangensis	middle Pragian	late Pragian	NE Gondwana	China	Yunnan	Zhichang section	Bed 18	Posongchong	23.3261	104.263	Hao and Xue 2013
Xitunia	Xitunia spinitheca	middle Lochkovian	late Lochkovian	NE Gondwana	China	Yunnan	Huaguoshan Section		Xitun	25.4928	103.782	Xue 2009
Zosterophyllum	Zosterophyllum myretonianum	early Lochkovian	early Lochkovian	Laurussia	UK	Scotland	Aberlemno Quarry		Dundee	56.72	-2.79	Edwards 1975
Zosterophyllum	Zosterophyllum myretonianum	early Lochkovian	early Lochkovian	Laurussia	UK	Scotland	Balgavies quarry		Dundee	56.65	-2.75	Edwards 1975
Zosterophyllum	Zosterophyllum myretonianum	early Lochkovian	early Lochkovian	Laurussia	UK	Scotland	Clocksbriggs quarry		Dundee	56.7	-2.8	Edwards 1975
Zosterophyllum	Zosterophyllum myretonianum	early Emsian	early Emsian	Laurussia	Norway	Trøndelag	Røragen		Lerbekk	63.4039	10.5209	Schweitzer and Heumann 1993
Aglaophyton	Aglaophyton major	middle Pragian	late Pragian	Laurussia	UK	Scotland	Rhynie		Rhynie and Windyfield cherts
Asteroxylon	Asteroxylon mackiei	middle Pragian	late Pragian	Laurussia	UK	Scotland	Rhynie		Rhynie and Windyfield cherts			Hetherington et al., 2021
Drepanophycus	Drepanophycus spinaeformis	early Emsian	early Emsian	Laurussia	Belgium	Thuin	Legage quarry					Gerrienne 1993
Drepanophycus	Drepanophycus spinaeformis	late Lochkovian	late Pragian	Laurussia	Belgium	Wépion	Quarry Tienne aux pires					Gerrienne 1993
Drepanophycus	Drepanophycus spinaeformis	early Emsian	early Emsian	Laurussia	Belgium	Fooz-Wépion	Bois Collet quarry		Wépion			Gerrienne 1993
Drepanophycus	Drepanophycus spinaeformis	early Emsian	early Emsian	Laurussia	Belgium	Dave	Dave quarry		Wépion			Gerrienne 1993
Drepanophycus	Drepanophycus spinaeformis	early Emsian	early Emsian	Laurussia	Belgium	Marchin	Bouyard quarry					Gerrienne 1993
Drepanophycus	Drepanophycus spinaeformis	late Lochkovian	late Pragian	Laurussia	Belgium	Liège Province	Ben-Ahin					Gerrienne 1993
Drepanophycus	Drepanophycus spinaeformis	early Emsian	late Emsian	Laurussia	Belgium		Gomze-Audoumont	Outcrop A				Gerrienne 1993
Drepanophycus	Drepanophycus spinaeformis	early Emsian	middle Emsian	Laurussia	Belgium		Gomze-Audoumont	Outcrop B				Gerrienne 1993
Drepanophycus	Drepanophycus spinaeformis	early Emsian	early Emsian	Laurussia	Belgium	Estinnes-au-Mont	Bois de Bescaille quarry		Wépion			Gerrienne 1993
Drepanophycus	Drepanophycus spinaeformis	late Emsian	late Emsian	Laurussia	Canada	New Brunswick	Dalhousie Junction	loc. F	Campbellton			Grierson and Hueber, 1968
Drepanophycus	Drepanophycus spinaeformis	late Emsian	late Emsian	Laurussia	Canada	New Brunswick	Dalhousie Junction	loc. L	Campbellton			Grierson and Hueber, 1968
Drepanophycus	Drepanophycus spinaeformis	late Emsian	late Emsian	Laurussia	Canada	New Brunswick	Dalhousie Junction	loc. R	Campbellton			Grierson and Hueber, 1968
Drepanophycus	Drepanophycus spinaeformis	late Emsian	late Emsian	Laurussia	Canada	New Brunswick	Dalhousie Junction	loc. K	Campbellton			Li et al., 2000
Drepanophycus	Drepanophycus spinaeformis	early Emsian	late Eifelian	Laurussia	Canada	Newfoundland	La Poile-Cinq Cerf		Billiards Brook			Dorf and Cooper, 1943
Drepanophycus	Drepanophycus spinaeformis	early Pragian	late Pragian	Laurussia	Canada	Nunavut	Polar Bear Pass	Loc US604	Bathurst Island			Kotyk 1998
Drepanophycus	Drepanophycus spinaeformis	early Pragian	late Pragian	Laurussia	Canada	Nunavut	Polar Bear Pass	Loc US605	Bathurst Island			Kotyk 1998
Drepanophycus	Drepanophycus spinaeformis	early Pragian	late Pragian	Laurussia	Canada	Nunavut	Polar Bear Pass	Loc US606	Bathurst Island			Kotyk 1998
Drepanophycus	Drepanophycus spinaeformis	early Pragian	late Pragian	Laurussia	Canada	Nunavut	Polar Bear Pass	Loc US607	Bathurst Island			Kotyk 1998
Drepanophycus	Drepanophycus spinaeformis	early Pragian	late Pragian	Laurussia	Canada	Nunavut	Polar Bear Pass	Loc US608	Bathurst Island			Kotyk 1998
Drepanophycus	Drepanophycus spinaeformis	early Pragian	late Pragian	Laurussia	Canada	Nunavut	Polar Bear Pass	Loc US610	Bathurst Island			Kotyk 1998
Drepanophycus	Drepanophycus spinaeformis	early Pragian	late Pragian	Laurussia	Canada	Nunavut	Polar Bear Pass	Loc US612	Bathurst Island			Kotyk 1998
Drepanophycus	Drepanophycus spinaeformis	early Pragian	late Pragian	Laurussia	Canada	Nunavut	Polar Bear Pass	Loc US617	Bathurst Island			Kotyk 1998
Drepanophycus	Drepanophycus spinaeformis	early Pragian	late Pragian	Laurussia	Canada	Nunavut	Polar Bear Pass	Loc US683	Bathurst Island			Kotyk 1998
Drepanophycus	Drepanophycus spinaeformis	early Pragian	late Pragian	Laurussia	Canada	Nunavut	Cheyne River Region	Loc US628	Bathurst Island			Kotyk 1998
Drepanophycus	Drepanophycus spinaeformis	early Pragian	late Pragian	Laurussia	Canada	Nunavut	Cheyne River Region	Loc US633	Bathurst Island			Kotyk 1998
Drepanophycus	Drepanophycus spinaeformis	early Pragian	late Pragian	Laurussia	Canada	Nunavut	Cheyne River Region	Loc US636	Bathurst Island			Kotyk 1998
Drepanophycus	Drepanophycus spinaeformis	early Pragian	late Pragian	Laurussia	Canada	Nunavut	Cheyne River Region	Loc US637	Bathurst Island			Kotyk 1998
Drepanophycus	Drepanophycus spinaeformis	early Pragian	late Pragian	Laurussia	Canada	Nunavut	Cheyne River Region	Loc US645	Bathurst Island			Kotyk 1998
Drepanophycus	Drepanophycus spinaeformis	early Pragian	late Pragian	Laurussia	Canada	Nunavut	Cheyne River Region	Loc US664	Bathurst Island			Kotyk 1998
Drepanophycus	Drepanophycus spinaeformis	middle Emsian	late Emsian	Laurussia	Canada	Ontario	Abitibi River		Sextant			Grierson and Hueber, 1968
Drepanophycus	Drepanophycus spinaeformis	late Emsian	early Eifelian	Laurussia	Canada	Newfoundland	Syndey coalfield		McAdams Lake			Dorf and Cooper 1943
Drepanophycus	Drepanophycus spinaeformis	early Emsian	Late Emsian	Laurussia	Canada	Quebec	Seal Rock, Gaspé Bay		Battery Point			Hotton et al 2001
Drepanophycus	Drepanophycus spinaeformis	early Pragian	late Pragian	Laurussia	UK	Monmouthshire	Llanover Quarry		Senni			Croft et Lang 1942
Drepanophycus	Drepanophycus spinaeformis	early Pragian	early Pragian	Laurussia	UK	Wales	Brecon Beacons Quarry		Senni			Edwards and Richardson 2004
Drepanophycus	Drepanophycus spinaeformis	early Emsian	late Emsian	Laurussia	UK	Scotland	Ballanucater Farm		Teith Sandstone			Rayner 1984
Drepanophycus	Drepanophycus spinaeformis	early Emsian	late Emsian	Laurussia	UK	Scotland	Auchensail Quarry		Teith Sandstone			Rayner 1984
Drepanophycus	Drepanophycus spinaeformis	early Emsian	late Emsian	Laurussia	UK	Scotland	Glen Almond		Teith Sandstone			Rayner 1984
Drepanophycus	Drepanophycus spinaeformis	early Emsian	late Emsian	Laurussia	UK	Scotland	Keltie Water		Teith Sandstone			Rayner 1984
Drepanophycus	Drepanophycus spinaeformis	early Emsian	late Emsian	Laurussia	UK	Scotland	Earn		Teith Sandstone			Rayner 1984
Drepanophycus	Drepanophycus spinaeformis	early Frasnian	early Frasnian	Laurussia	USA	Greene	Tri-county Asphalt Stone Company Quarry	Locality 1				Banks and Grierson, 1968
Drepanophycus	Drepanophycus spinaeformis	middle Givetian	middle Givetian	Laurussia	USA	Greene	Cairo quarry	Locality 2	Kiskatom			Stubblefield and Banks, 1978
Drepanophycus	Drepanophycus spinaeformis	early Givetian	middle Givetian	Laurussia	USA	Schoharie	Brown Mountain	Locality 3	Panther Mountain			Stubblefield and Banks, 1978
Drepanophycus	Drepanophycus spinaeformis	early Frasnian	early Frasnian	Laurussia	USA	Greene	Prattsville	Locality 5	Oneonta			Banks and Grierson, 1968
Drepanophycus	Drepanophycus spinaeformis	middle Emsian	middle Emsian	Laurussia	Luxembourg		Merkholtz quarry		Schuttbourg Quartzophyllades			Delsatte et al 2003
Drepanophycus	Drepanophycus spinaeformis	middle Emsian	middle Emsian	Laurussia	Luxembourg		Consthum quarry		Schuttbourg Quartzophyllades			Capel et al 2024
Drepanophycus	Drepanophycus spinaeformis	early Emsian	early Emsian	Laurussia	Norway	Trøndelag	Røragen		Lerbekk	63.4039	10.5209	Schweitzer and Heumann 1993
Drepanophycus	Drepanophycus spinaeformis	early Emsian	early Emsian	Laurussia	Germany	Rhineland	Alken Quarry		Nellenköpfchen			Poschmann and Gossmann 2013
Drepanophycus	Drepanophycus spinaeformis	early Emsian	early Emsian	Laurussia	Germany	Rhineland	Allenbach		Odenspiel			Schweitzer 1980
Drepanophycus	Drepanophycus spinaeformis	middle Pragian	middle Pragian	Laurussia	Germany	Rhineland	Bad Neuenahr		Middle Siegen Gp.			Schweitzer 1987
Drepanophycus	Drepanophycus spinaeformis	early Pragian	early Pragian	Laurussia	Germany	Rhineland	Betzdorf		Lower Siegen Gp.			Schweitzer 1987
Drepanophycus	Drepanophycus spinaeformis	middle Pragian	middle Pragian	Laurussia	Germany	Rhineland	Heimersheim		Middle Siegen Gp.			Schweitzer 1987
Drepanophycus	Drepanophycus spinaeformis	early Emsian	early Emsian	Laurussia	Germany	Rhineland	Herfterath		Bensberg			Schweitzer 1987
Drepanophycus	Drepanophycus spinaeformis	late Pragian	early Emsian	Laurussia	Germany	Rhineland	Hoffnungsthal		Odenspiel			Schweitzer 1987
Drepanophycus	Drepanophycus spinaeformis	late Lochkovian	late Lochkovian	Laurussia	Germany	Rhineland	Hohes Venn region		Bunte Schiefer Sandstone			Schweitzer 1987
Drepanophycus	Drepanophycus spinaeformis	early Emsian	early Emsian	Laurussia	Germany	Eifel	Irrhausen		Klerf			Schweitzer 1987
Drepanophycus	Drepanophycus spinaeformis	late Pragian	late Pragian	Laurussia	Germany	Rhineland	Jabach Valley		Wahnbach			Schweitzer 1987
Drepanophycus	Drepanophycus spinaeformis	early Pragian	early Pragian	Laurussia	Germany	Rhineland	Kirchen		Lower Siegen Gp.			Schweitzer 1987
Drepanophycus	Drepanophycus spinaeformis	early Emsian	early Emsian	Laurussia	Germany	Rhineland	Kondertal		Nellenköpfchen			Schweitzer 1980
Drepanophycus	Drepanophycus spinaeformis	early Emsian	early Emsian	Laurussia	Germany	Eifel	Köppen Quarry		Klerf			Schweitzer 1983
Drepanophycus	Drepanophycus spinaeformis	early Emsian	early Emsian	Laurussia	Germany	Eifel	Kreis Prüm		Klerf			Schweitzer 1980
Drepanophycus	Drepanophycus spinaeformis	middle Pragian	late Pragian	Laurussia	Germany	Eifel	Maubacher Bleibergs		Rurberg Schichten			Schweitzer 1987
Drepanophycus	Drepanophycus spinaeformis	early Emsian	early Emsian	Laurussia	Germany	Eifel	Müsch and Hoffeld		Stadtfeld			Schweitzer 1980
Drepanophycus	Drepanophycus spinaeformis	early Emsian	early Emsian	Laurussia	Germany	Rhineland	Kierspe		Odenspiel			Schweitzer 1980
Drepanophycus	Drepanophycus spinaeformis	middle Pragian	middle Pragian	Laurussia	Germany	Rhineland	Niederheckenbach		Middle Siegen Gp.			Schweitzer 1980
Drepanophycus	Drepanophycus spinaeformis	early Pragian	early Pragian	Laurussia	Germany	Rhineland	Rheineck		Lower Siegen Gp.			Schweitzer 1980
Drepanophycus	Drepanophycus spinaeformis	late Pragian	late Pragian	Laurussia	Germany	Rhineland	Wahnbach Valley		Wahnbach			Schweitzer 1987
Drepanophycus	Drepanophycus spinaeformis	early Emsian	early Emsian	Laurussia	Germany	Eifel	Willwerath		Klerf			Schweitzer 1987
Drepanophycus	Drepanophycus spinaeformis	late Pragian	early Emsian	Kazakhstania	Kazakhstan	Aktogay	Aigyrzhal Mountain		Sardzhal			Senkevich 1967
Drepanophycus	Drepanophycus spinaeformis	late Pragian	early Emsian	Kazakhstania	Kazakhstan		Eskula Dome		Sardzhal			Senkevich 1967
Drepanophycus	Drepanophycus spinaeformis	late Emsian	late Emsian	Laurussia	Poland	Bielsko-Wadowice	Andrychów					Zdebska 1982
Drepanophycus	Drepanophycus spinaeformis	middle Emsian	late Emsian	Laurussia	Poland	Radom-Lublin	Ciepielów		Zwoleń			Zdebska 1982
Drepanophycus	Drepanophycus spinaeformis	late Pragian	early Emsian	Laurussia	Poland	Kielce	Dyminy-Granice		Barcza Beds			Filipiak and Zatoń 2011
Drepanophycus	Drepanophycus spinaeformis	early Emsian	late Emsian	Laurussia	Poland		Klucze					Filipiak and Zatoń 2011
Drepanophycus	Drepanophycus spinaeformis	early Emsian	late Emsian	Laurussia	Poland		Ogrodzieniec					Filipiak and Zatoń 2011
Drepanophycus	Drepanophycus spinaeformis	early Pragian	late Pragian	Laurussia	Ukraine		Dneistr					Ischenko 1974
Drepanophycus	Drepanophycus spinaeformis	late Lochkovian	early Pragian	Siberia	Russia	Khakassia	Shira	Mt. Shunet	Matarak			Zakharova and Ananiev 1990
Drepanophycus	Drepanophycus spinaeformis	late Pragian	early Emsian	Siberia	Russia	Khakassia	Shira	Lake Shunet	Aramchak	53.68	91.66	Zakharova and Ananiev 1990
Drepanophycus	Drepanophycus spinaeformis	early Pragian	late Pragian	Siberia	Russia	Khakassia	Shira	Lake Shunet	Shunet			Zakharova and Ananiev 1990
Drepanophycus	Drepanophycus spinaeformis	early Emsian	early Emsian	Siberia	Russia	Altai Republic	Kosh-Agatch region		Kalguty			Gutak et al. 2011
Drepanophycus	Drepanophycus spinaeformis	late Emsian	late Emsian	Siberia	Russia	Altai Republic	Kosh-Agatch region		Tashtyp			Gutak et al. 2011
Drepanophycus	Drepanophycus spinaeformis	early Emsian	early Emsian	Siberia	Russia	Altai Republic	Kyrlyk River		Kholzun			Korzhnev 2014
Drepanophycus	Drepanophycus spinaeformis	early Emsian	late Emsian	Siberia	Russia	Khakassia	southern Minusinsk Basin		Imek			Korzhnev 2014
Drepanophycus	Drepanophycus spinaeformis	early Emsian	early Emsian	Siberia	Russia	Altai Republic	Isha River		Kuboy			Korzhnev 2014
Drepanophycus	Drepanophycus spinaeformis	early Emsian	early Emsian	Siberia	Russia	Central Tuva			Biertdag			Petrosyan 1967
Polythecophyton	Polythecophyton demissum	middle Pragian	late Pragian	NE Gondwana	China	Yunnan	Zhichang section	4th horizon	Posongchong			Hao et al., 2001
Psilophyton	Psilophyton crenulatum	late Pragian	early Emsian	Laurussia	Canada	New Brunswick	Atholville	Loc Q	Campbellton			Doran, 1980
Rhynia	Rhynia gwynne-vaughanii	middle Pragian	late Pragian	Laurussia	UK	Scotland	Rhynie, Aberdeenshire		Rhynie and Windyfield cherts			Kidston and Lang, 1920
